# Supplementary material for: In Good Company? Perception of Movement Synchrony of a Non-Anthropomorphic Robot
Source: PLoS One. 2015 May 22;10(5):e0127747. doi: 10.1371/journal.pone.0127747 (PMC4441426; doi:10.1371/journal.pone.0127747)
Supplement: S1 Supporting Information — (ZIP) [file pone.0127747.s001.zip]

Archive with 8 entries (7 files):
- Supporting Information - CompressedZIP File Archive/
- Supporting Information - CompressedZIP File Archive/ANNEX1.docx
- Supporting Information - CompressedZIP File Archive/ContingentData.csv
- Supporting Information - CompressedZIP File Archive/Control.avi
- Supporting Information - CompressedZIP File Archive/negSynch.avi
- Supporting Information - CompressedZIP File Archive/positiveSynch.avi
- Supporting Information - CompressedZIP File Archive/StatisticalOverview.pdf
- Supporting Information - CompressedZIP File Archive/StatisticalOverview.Rmd
