# Supplementary material for: In Good Company? Perception of Movement Synchrony of a Non-Anthropomorphic Robot
Source: PLoS One. 2015 May 22;10(5):e0127747. doi: 10.1371/journal.pone.0127747 (PMC4441426; doi:10.1371/journal.pone.0127747)
Supplement: S1 Supporting Information — (ZIP) [file pone.0127747.s001.zip › Supporting Information - CompressedZIP File Archive/ContingentData.csv]

id	Status	Age	Gender	Experience	Seenit	Condition1	IOS1	1Dislike-Like	1Unfriendly-Friendly	1Unkind-Kind	1Unpleasant-Pleasant	1Awful-Nice	1Incompetent-Competent	1Ignorant-Knowledgeble	1Irresponsible-Responsible	1Unintelligent-Intelligent	1Foolish-Sensible	Condition2	IOS2	2Dislike-Like	2Unfriendly-Friendly	2Unkind-Kind	2Unpleasant-Pleasant	2Awful-Nice	2Incompetent-Competent	2Ignorant-Knowledgeble	2Irresponsible-Responsible	2Unintelligent-Intelligent	2Foolish-Sensible	Condition2	IOS3	3Dislike-Like	3Unfriendly-Friendly	3Unkind-Kind	3Unpleasant-Pleasant	3Awful-Nice	3Incompetent-Competent	3Ignorant-Knowledgeble	3Irresponsible-Responsible	3Unintelligent-Intelligent	3Foolish-Sensible
7473263	Complete	31	Male	Substantial	yes	Contingent	Choice B	4	4	4	4	4	3	3	4	3	3	NonContingent	Choice A	4	3	2	3	4	3	2	2	2	2	Control	Choice A	4	3	3	2	4	2	2	2	2	2
7471975	Complete	37	Male	Substantial	no	Contingent	Choice D	4	4	4	4	4	3	4	3	4	4	NonContingent	Choice B	2	2	2	2	2	2	2	2	2	2	Control	Choice A	1	1	1	1	1	1	1	1	1	1
7471091	Complete	36	Male	Substantial	yes	Contingent	Choice B	3	3	2	3	2	2	3	4	3	3	NonContingent	Choice A	2	2	2	2	3	2	2	2	2	2	Control	Choice A	2	1	1	2	2	1	1	2	2	2
7471023	Complete	32	Male	Substantial	no	Contingent	Choice A	4	2	1	2	4	5	4	5	4	3	NonContingent	Choice A	1	1	1	1	2	3	1	2	4	4	Control	Choice A	2	2	3	2	3	2	2	1	1	3
7470856	Complete	31	Female	Some	no	Contingent	Choice B	3	4	4	3	4	2	4	2	3	3	NonContingent	Choice D	1	2	2	1	2	1	2	2	2	2	Control	Choice A	1	1	1	1	1	1	1	1	1	1
7470633	Complete	27	Male	Some	no	Contingent	Choice C	2	3	3	3	3	4	4	4	3	3	NonContingent	Choice B	3	2	3	3	3	2	2	2	2	2	Control	Choice A	2	1	1	1	3	1	1	1	1	1
7470635	Complete	22	Male	Little	no	Contingent	Choice B	3	4	3	4	4	3	3	3	3	3	NonContingent	Choice A	1	2	1	1	2	4	4	4	4	1	Control	Choice A	1	1	2	1	3	2	2	3	1	2
7470631	Complete	24	Male	None	no	Contingent	Choice C	3	3	3	4	3	1	2	3	2	3	NonContingent	Choice B	2	1	2	2	3	2	1	3	1	2	Control	Choice A	1	1	1	1	2	1	1	3	1	1
7470628	Complete	24	Female	Some	no	Contingent	Choice D	4	3	1	3	3	3	3	3	2	1	NonContingent	Choice D	2	2	1	2	3	2	2	2	1	1	Control	Choice D	2	2	1	1	1	1	1	1	1	1
7470632	Complete	27	Male	Substantial	yes	Contingent	Choice B	3	3	4	4	4	3	3	3	4	4	NonContingent	Choice A	2	4	3	3	4	1	2	1	2	3	Control	Choice A	1	3	3	2	3	1	1	1	1	1
7470423	Complete	34	Male	Substantial	yes	Contingent	Choice E	4	5	4	4	4	4	5	4	4	3	NonContingent	Choice A	3	3	3	3	3	2	2	3	1	2	Control	Choice A	3	2	2	2	2	3	3	3	3	3
7469527	Complete	31	Male	Substantial	yes	Contingent	Choice D	4	4	4	4	4	4	4	5	5	4	NonContingent	Choice D	4	4	4	4	4	3	4	4	4	4	Control	Choice B	3	3	3	3	3	3	3	3	3	3
7469499	Complete	27	Male	Substantial	yes	Contingent	Choice B	2	2	3	2	2	3	2	2	3	3	NonContingent	Choice C	3	2	3	3	3	3	3	3	4	3	Control	Choice A	1	1	1	1	1	1	1	1	1	2
7469493	Complete	52	Female	Substantial	yes	Contingent	Choice E	4	4	4	5	5	3	4	4	4	5	NonContingent	Choice A	2	2	2	3	2	2	2	2	2	3	Control	Choice A	1	1	1	2	3	1	1	1	1	2
7468854	Complete	30	Female	None	no	Contingent	Choice C	4	4	4	4	4	3	3	3	3	4	NonContingent	Choice B	2	3	3	3	3	2	2	2	3	2	Control	Choice A	2	1	2	2	3	1	1	1	3	1
7467675	Complete	69	Male	Substantial	no	Contingent	Choice B	2	2	2	2	3	3	4	3	3	3	NonContingent	Choice D	4	4	4	4	4	4	4	4	3	4	Control	Choice A	1	1	1	1	2	2	3	3	3	3
7467533	Complete	72	Male	Substantial	no	Contingent	Choice D	2	2	2	2	2	2	2	2	2	2	NonContingent	Choice B	3	1	2	1	2	2	2	2	2	2	Control	Choice A	1	1	1	1	1	1	1	1	1	1
7467326	Complete	34	Male	Substantial	no	Contingent	Choice E	4	4	4	4	4	3	3	3	4	5	NonContingent	Choice A	2	1	2	3	2	3	1	3	2	2	Control	Choice B	2	1	2	2	2	3	2	4	2	3
7467109	Complete	36	Female	Substantial	no	Contingent	Choice C	4	3	4	3	4	4	4	3	4	3	NonContingent	Choice B	3	3	3	3	3	3	3	3	3	3	Control	Choice A	3	2	3	3	3	3	3	3	2	3
7467040	Complete	34	Male	Substantial	no	Contingent	Choice C	5	4	4	5	4	4	3	3	4	3	NonContingent	Choice B	3	2	3	4	3	2	2	3	2	3	Control	Choice A	3	1	2	3	3	2	3	3	1	3
7466228	Complete	32	Female	Substantial	no	Contingent	Choice B	3	4	4	3	4	1	3	3	2	2	NonContingent	Choice A	2	2	1	3	1	3	1	3	4	2	Control	Choice A	3	3	3	3	3	1	1	3	1	1
7466175	Complete	40	Male	Substantial	no	Contingent	Choice B	3	3	3	3	4	3	4	3	4	3	NonContingent	Choice A	2	2	2	2	3	2	2	3	2	2	Control	Choice A	3	3	3	3	4	3	3	3	3	3
7466154	Complete	43	Female	Substantial	no	Contingent	Choice C	3	4	3	3	3	3	3	3	4	3	NonContingent	Choice B	2	3	3	3	3	3	3	3	2	3	Control	Choice A	2	2	3	3	3	2	3	3	2	3
7466127	Complete	29	Male	Substantial	yes	Contingent	Choice B	4	4	4	4	4	1	2	1	2	2	NonContingent	Choice B	2	3	2	2	3	3	3	1	2	2	Control	Choice A	3	3	3	3	3	3	1	1	3	3
7466045	Complete	39	Male	Substantial	no	Contingent	Choice C	3	3	4	3	4	3	4	3	2	4	NonContingent	Choice A	2	2	2	2	2	1	1	2	1	1	Control	Choice A	3	2	2	2	3	3	3	3	2	3
7466018	Complete	36	Male	Substantial	yes	Contingent	Choice A	3	3	3	3	3	1	3	1	1	1	NonContingent	Choice A	3	3	3	3	3	1	3	1	1	1	Control	Choice A	3	3	3	3	3	1	1	1	1	1
7465887	Complete	41	Male	Little	no	Contingent	Choice B	3	4	4	4	4	3	3	3	2	4	NonContingent	Choice B	2	2	3	2	2	1	1	3	1	2	Control	Choice A	3	3	3	3	3	1	1	3	1	3
7465869	Complete	35	Male	Substantial	no	Contingent	Choice C	3	3	3	3	3	4	3	3	3	3	NonContingent	Choice B	2	3	3	3	3	2	2	3	2	2	Control	Choice A	1	3	2	2	2	1	1	2	1	3
7465828	Complete	29	Male	Substantial	no	Contingent	Choice D	5	4	3	3	3	3	4	4	4	4	NonContingent	Choice B	5	4	3	3	3	3	4	4	4	4	Control	Choice A	5	3	3	3	4	1	1	1	1	1
7465763	Complete	51	Male	Little	no	Contingent	Choice B	3	3	3	3	3	3	3	3	2	3	NonContingent	Choice C	2	2	3	3	3	3	3	3	3	3	Control	Choice A	3	3	3	3	3	3	3	3	1	3
7465709	Complete	27	Female	Little	no	Contingent	Choice A	4	4	3	4	4	3	3	3	3	3	NonContingent	Choice A	2	2	2	2	2	3	3	3	3	3	Control	Choice A	1	1	1	1	1	3	3	3	3	3
7465602	Complete	31	Male	Some	no	Contingent	Choice C	4	3	3	4	3	3	3	3	4	4	NonContingent	Choice B	3	3	3	3	3	2	2	3	2	2	Control	Choice A	3	3	3	3	3	3	3	3	3	3
7465599	Complete	51	Female	Little	no	Contingent	Choice B	5	5	3	5	5	3	3	3	4	3	NonContingent	Choice A	3	2	3	3	3	3	3	3	3	3	Control	Choice A	3	2	3	2	3	3	3	3	3	3
7465483	Complete	28	Female	Some	no	Contingent	Choice B	2	2	3	3	3	4	5	5	3	3	NonContingent	Choice C	1	4	3	2	4	5	4	4	5	4	Control	Choice A	1	1	1	1	1	1	2	2	1	3
7465388	Complete	52	Male	Some	no	Contingent	Choice A	4	4	5	5	4	3	3	3	4	3	NonContingent	Choice A	3	4	4	4	3	3	4	3	4	3	Control	Choice A	3	2	3	3	3	3	3	3	3	3
7465373	Complete	49	Male	Some	yes	Contingent	Choice D	3	4	3	4	4	3	4	3	4	3	NonContingent	Choice C	3	3	3	3	3	2	3	3	2	3	Control	Choice A	3	3	3	3	3	2	2	3	1	3
7465083	Complete	33	Male	None	no	Contingent	Choice B	3	3	3	3	3	2	1	3	2	3	NonContingent	Choice A	3	3	3	2	3	1	1	3	2	3	Control	Choice A	3	3	3	3	3	3	3	3	1	3
7465014	Complete	29	Male	Little	no	Contingent	Choice C	4	3	3	4	4	3	3	3	3	4	NonContingent	Choice A	3	2	2	1	2	1	1	2	2	3	Control	Choice A	3	2	2	1	3	3	2	1	3	3
7464779	Complete	34	Female	None	no	Contingent	Choice B	2	2	3	3	3	3	3	3	3	3	NonContingent	Choice B	1	2	3	2	2	3	3	3	3	2	Control	Choice A	3	2	3	2	3	1	1	1	1	1
7464765	Complete	26	Female	None	no	Contingent	Choice B	3	4	3	2	3	2	3	1	4	4	NonContingent	Choice A	3	3	3	3	3	1	2	2	2	2	Control	Choice A	2	2	2	2	3	1	2	1	2	2
7464762	Complete	76	Male	Some	no	Contingent	Choice E	4	4	4	4	4	3	3	3	4	4	NonContingent	Choice B	2	3	3	3	3	1	1	1	1	3	Control	Choice A	1	1	1	1	1	1	1	1	1	1
7464756	Complete	51	Male	Substantial	no	Contingent	Choice B	3	3	3	3	3	3	3	3	3	3	NonContingent	Choice A	3	3	3	3	3	3	3	3	3	3	Control	Choice A	3	3	3	3	3	3	3	3	3	3
7464689	Complete	60	Male	Some	no	Contingent	Choice A	1	1	1	1	1	1	1	1	1	1	NonContingent	Choice A	1	1	1	1	1	1	1	1	1	1	Control	Choice A	1	1	1	1	1	1	1	1	1	1
7464681	Complete	30	Male	Little	no	Contingent	Choice D	4	4	3	4	4	3	4	2	3	4	NonContingent	Choice B	4	2	3	3	4	4	4	2	3	4	Control	Choice A	2	1	2	3	3	2	2	2	2	2
7464673	Complete	23	Female	None	no	Contingent	Choice B	4	4	4	4	4	3	3	3	4	4	NonContingent	Choice B	4	4	4	4	4	3	3	3	3	4	Control	Choice A	3	3	3	2	3	3	2	3	2	2
7464655	Complete	37	Male	Little	no	Contingent	Choice C	4	4	4	4	4	2	2	3	1	3	NonContingent	Choice B	3	2	2	2	3	2	2	3	2	3	Control	Choice A	2	2	2	2	2	2	2	3	1	3
7464617	Complete	25	Male	None	no	Contingent	Choice B	3	3	3	3	3	3	3	3	3	3	NonContingent	Choice B	1	1	3	1	1	3	3	3	3	2	Control	Choice A	3	1	2	3	1	3	3	3	3	2
7464595	Complete	51	Male	None	no	Contingent	Choice B	2	3	4	2	4	2	2	1	1	2	NonContingent	Choice A	1	1	1	1	2	3	3	3	3	3	Control	Choice A	2	2	3	3	3	1	2	1	1	3
7464587	Complete	22	Male	None	no	Contingent	Choice A	4	3	4	3	4	3	3	4	4	4	NonContingent	Choice A	1	1	1	1	1	1	1	1	1	1	Control	Choice A	1	1	1	1	1	1	1	1	1	1
7464555	Complete	28	Male	Little	no	Contingent	Choice D	4	4	4	4	4	4	4	3	4	3	NonContingent	Choice B	2	2	2	2	2	3	3	3	3	2	Control	Choice C	2	2	2	1	2	3	3	3	3	3
7464537	Complete	58	Female	None	no	Contingent	Choice B	3	3	3	3	3	3	4	4	4	3	NonContingent	Choice A	1	1	3	3	2	1	1	1	1	2	Control	Choice A	1	1	3	1	3	1	1	2	1	2
7464521	Complete	43	Female	Little	yes	Contingent	Choice B	4	3	3	4	4	3	3	3	4	3	NonContingent	Choice A	2	2	3	3	3	3	3	3	3	3	Control	Choice A	2	3	3	3	3	3	3	3	2	3
7464498	Complete	28	Male	Little	no	Contingent	Choice B	4	4	4	4	4	4	4	4	4	4	NonContingent	Choice A	3	2	2	3	3	1	1	3	1	2	Control	Choice A	2	3	2	3	3	1	1	3	1	3
7464491	Complete	44	Male	Little	no	Contingent	Choice C	4	4	3	4	4	3	3	3	3	3	NonContingent	Choice C	2	2	2	2	2	3	2	3	3	3	Control	Choice A	3	3	3	2	3	3	3	3	3	3
7464490	Complete	36	Female	None	no	Contingent	Choice B	3	3	3	3	3	2	2	2	2	2	NonContingent	Choice D	4	4	4	4	4	4	4	4	3	3	Control	Choice A	2	2	2	2	2	2	2	2	2	2
7464457	Complete	23	Male	None	no	Contingent	Choice E	4	3	3	3	3	4	3	3	4	4	NonContingent	Choice D	3	2	3	3	3	4	3	3	4	3	Control	Choice B	2	3	3	2	3	3	3	3	4	3
7464447	Complete	60	Female	Little	no	Contingent	Choice D	4	4	4	4	4	3	4	3	4	3	NonContingent	Choice C	2	2	3	2	3	1	3	3	4	3	Control	Choice B	3	3	3	3	3	1	1	5	1	3
7464428	Complete	32	Female	Substantial	no	Contingent	Choice B	4	4	4	4	4	4	4	4	4	4	NonContingent	Choice B	4	4	4	4	3	3	4	3	4	3	Control	Choice A	3	3	3	3	4	3	2	3	2	3
7464448	Complete	22	Female	None	no	Contingent	Choice D	4	4	4	3	3	3	3	3	3	3	NonContingent	Choice C	4	4	4	3	4	3	3	3	3	3	Control	Choice A	2	2	2	2	3	2	2	2	2	3
7464449	Complete	38	Male	Little	no	Contingent	Choice D	4	4	3	4	4	3	3	4	3	3	NonContingent	Choice A	2	2	2	2	3	2	2	3	3	3	Control	Choice A	3	3	3	3	3	3	3	3	3	3
7464402	Complete	40	Male	Some	no	Contingent	Choice B	2	4	4	3	3	2	3	4	4	4	NonContingent	Choice A	1	1	1	1	1	1	2	1	2	1	Control	Choice A	1	2	1	1	2	1	1	2	2	2
7464373	Complete	44	Male	Substantial	yes	Contingent	Choice F	4	3	4	2	4	4	4	3	4	3	NonContingent	Choice B	4	4	4	4	4	2	4	2	4	4	Control	Choice C	3	2	2	3	3	3	2	3	2	2
7464325	Complete	34	Male	Substantial	no	Contingent	Choice C	4	4	4	4	4	4	4	4	4	3	NonContingent	Choice A	4	4	4	4	4	3	3	3	4	3	Control	Choice A	3	3	3	3	3	2	2	1	2	3
7464301	Complete	28	Female	Little	yes	Contingent	Choice D	4	4	4	4	4	3	3	3	3	4	NonContingent	Choice C	4	4	4	4	4	2	2	3	2	3	Control	Choice B	2	3	3	2	3	2	1	3	2	3
7464295	Complete	41	Male	Substantial	no	Contingent	Choice B	1	3	3	3	3	3	3	3	3	3	NonContingent	Choice A	1	1	3	3	3	1	3	3	1	3	Control	Choice A	3	3	3	3	3	1	3	3	1	3
7464288	Complete	35	Male	Substantial	yes	Contingent	Choice D	3	3	3	3	3	4	4	3	4	3	NonContingent	Choice A	2	3	3	3	3	1	1	3	2	1	Control	Choice A	1	1	1	1	3	1	1	3	1	1
7464287	Complete	26	Female	Substantial	no	Contingent	Choice C	2	2	3	4	3	1	2	2	1	2	NonContingent	Choice B	1	1	2	3	2	1	1	2	1	1	Control	Choice A	1	1	1	1	1	1	1	1	1	1
7464241	Complete	34	Female	Substantial	no	Contingent	Choice B	2	4	4	4	4	3	3	3	2	3	NonContingent	Choice B	2	3	3	3	3	3	3	3	2	4	Control	Choice A	2	1	2	2	2	2	2	2	1	2
7464232	Complete	60	Female	Substantial	no	Contingent	Choice B	3	3	2	2	2	2	2	3	2	2	NonContingent	Choice A	2	2	2	2	2	1	1	1	1	2	Control	Choice A	1	1	2	1	1	1	1	1	1	1
7464225	Complete	25	Male	Some	no	Contingent	Choice C	4	3	3	4	4	2	3	3	2	3	NonContingent	Choice A	1	1	1	1	5	1	1	1	1	2	Control	Choice A	3	2	2	3	4	1	1	3	1	2
7464220	Complete	28	Male	Some	no	Contingent	Choice D	3	3	3	3	3	2	3	3	3	3	NonContingent	Choice C	2	2	2	2	3	2	3	3	2	3	Control	Choice B	3	3	4	2	3	2	2	3	3	3
7464213	Complete	28	Male	Substantial	yes	Contingent	Choice D	3	3	3	4	4	4	5	5	4	3	NonContingent	Choice B	3	3	3	2	3	2	2	2	1	3	Control	Choice A	1	1	3	3	3	1	1	1	1	3
7464210	Complete	25	Male	Substantial	yes	Contingent	Choice B	4	4	4	4	4	4	4	4	4	4	NonContingent	Choice A	3	3	3	2	3	2	1	2	2	3	Control	Choice A	2	2	2	3	3	1	1	2	1	3
7464186	Complete	33	Male	Some	no	Contingent	Choice F	4	4	4	4	4	4	4	5	4	4	NonContingent	Choice G	3	4	3	3	3	1	3	2	4	4	Control	Choice A	2	1	2	2	1	1	1	1	1	1
7464133	Complete	25	Male	Substantial	no	Contingent	Choice B	4	3	3	3	3	3	2	3	2	2	NonContingent	Choice A	4	4	3	3	3	2	3	3	2	2	Control	Choice A	2	1	3	2	3	1	1	3	2	2
7464122	Complete	26	Male	Some	no	Contingent	Choice C	3	2	3	3	3	3	3	2	2	3	NonContingent	Choice D	2	2	2	2	2	2	2	2	2	2	Control	Choice A	2	2	3	2	2	1	1	2	3	1
7464050	Complete	27	Male	Substantial	yes	Contingent	Choice C	2	3	3	4	2	3	3	3	1	2	NonContingent	Choice B	1	1	1	2	1	1	2	1	3	3	Control	Choice A	1	3	1	1	1	1	1	1	1	1
7463943	Complete	37	Male	Substantial	yes	Contingent	Choice A	4	4	3	3	3	3	3	3	3	4	NonContingent	Choice A	4	3	3	3	3	2	3	3	3	3	Control	Choice A	2	2	3	3	3	2	3	3	2	3
7463904	Complete	36	Male	Some	no	Contingent	Choice D	4	4	4	4	4	4	4	4	4	4	NonContingent	Choice B	2	2	3	2	2	2	2	2	2	2	Control	Choice A	1	1	1	1	1	1	1	1	1	1
7463842	Complete	64	Male	Substantial	yes	Contingent	Choice A	2	3	3	3	3	2	2	1	1	3	NonContingent	Choice D	2	3	3	3	3	3	3	3	3	4	Control	Choice A	2	2	2	2	2	1	1	2	1	3
7463730	Complete	30	Male	Substantial	yes	Contingent	Choice B	3	3	3	3	3	3	3	3	3	3	NonContingent	Choice A	3	3	2	3	3	2	3	3	3	3	Control	Choice A	2	2	2	2	2	2	1	1	1	1
7463478	Complete	28	Male	Substantial	yes	Contingent	Choice C	4	4	4	4	4	4	4	4	4	4	NonContingent	Choice B	3	3	3	4	4	3	3	3	3	3	Control	Choice D	1	2	2	2	2	2	2	2	2	2
7463452	Complete	26	Male	Substantial	no	Contingent	Choice C	3	3	3	3	3	3	3	3	3	3	NonContingent	Choice B	4	4	4	4	4	3	4	3	3	3	Control	Choice A	1	2	2	2	2	3	2	3	3	3
7463443	Complete	34	Male	Substantial	no	Contingent	Choice B	2	3	2	2	3	2	3	3	3	2	NonContingent	Choice A	1	2	1	2	2	1	1	1	1	1	Control	Choice A	2	1	1	1	3	1	1	1	3	3
7463409	Complete	56	Male	Substantial	no	Contingent	Choice D	4	4	4	4	4	4	4	4	4	4	NonContingent	Choice B	3	3	3	2	3	1	3	3	3	3	Control	Choice A	3	2	2	2	2	2	1	2	1	2
7463397	Complete	26	Male	Substantial	no	Contingent	Choice C	3	4	3	4	3	3	3	3	3	3	NonContingent	Choice B	3	3	3	4	3	3	3	3	2	3	Control	Choice A	2	3	3	3	3	3	3	3	2	3
7463393	Complete	25	Male	Some	no	Contingent	Choice B	3	3	4	4	4	2	2	3	2	3	NonContingent	Choice A	1	1	1	2	2	1	1	3	1	3	Control	Choice A	2	1	1	2	2	1	1	3	1	3
7463277	Complete	23	Female	Substantial	no	Contingent	Choice F	4	4	4	4	4	4	4	4	4	4	NonContingent	Choice A	1	1	1	1	2	2	3	2	3	3	Control	Choice B	2	2	2	2	3	2	2	3	2	3
7463268	Complete	31	Female	Substantial	yes	Contingent	Choice B	4	3	4	4	3	4	4	4	4	3	NonContingent	Choice A	3	3	3	2	2	2	2	2	2	2	Control	Choice A	3	2	2	3	2	2	2	2	2	2
7463201	Complete	29	Male	Substantial	no	Contingent	Choice E	4	4	4	4	4	3	3	4	3	4	NonContingent	Choice A	2	2	2	2	3	2	2	2	2	2	Control	Choice A	2	1	1	1	3	1	1	1	1	1
7463188	Complete	32	Male	Some	no	Contingent	Choice D	4	4	4	4	4	4	4	4	4	4	NonContingent	Choice D	3	3	3	3	3	3	3	3	3	3	Control	Choice A	3	3	3	3	3	1	1	3	1	3
7463179	Complete	31	Female	Substantial	no	Contingent	Choice B	4	5	3	4	4	3	3	3	4	3	NonContingent	Choice A	3	2	2	3	3	3	3	3	4	3	Control	Choice A	3	2	3	3	3	3	3	3	3	3
7463146	Complete	26	Female	Substantial	yes	Contingent	Choice C	3	4	3	4	3	2	3	4	2	3	NonContingent	Choice A	2	2	2	1	3	3	3	3	3	2	Control	Choice A	2	3	3	2	3	3	3	3	3	3
7463131	Complete	37	Female	Substantial	yes	Contingent	Choice D	4	4	4	4	4	4	4	3	4	4	NonContingent	Choice A	1	1	1	1	1	1	1	1	3	1	Control	Choice A	1	1	2	3	2	2	1	3	1	1
7463120	Complete	32	Female	Substantial	yes	Contingent	Choice B	3	4	4	4	4	1	3	3	4	2	NonContingent	Choice B	2	3	3	3	3	2	2	3	2	2	Control	Choice A	1	3	3	3	3	3	1	3	1	3
7463042	Complete	33	Male	Substantial	yes	Contingent	Choice D	4	4	2	3	3	4	2	4	4	4	NonContingent	Choice B	3	2	3	2	4	3	4	3	2	3	Control	Choice A	1	1	1	1	1	3	3	2	2	2
7462971	Complete	45	Male	Substantial	no	Contingent	Choice A	4	3	3	3	3	2	3	3	1	3	NonContingent	Choice A	3	2	2	2	3	2	3	3	2	2	Control	Choice A	1	1	1	1	1	1	1	1	1	1
7462942	Complete	33	Male	Substantial	yes	Contingent	Choice E	4	4	4	3	4	3	3	3	3	4	NonContingent	Choice A	2	2	2	1	2	1	1	2	1	3	Control	Choice B	3	2	2	3	3	2	2	3	1	2
7462949	Complete	29	Male	Some	no	Contingent	Choice B	4	4	4	4	4	3	4	3	3	4	NonContingent	Choice C	4	4	4	4	4	3	3	4	3	3	Control	Choice A	2	2	2	2	3	2	2	2	2	2
7462940	Complete	26	Male	Substantial	yes	Contingent	Choice D	4	5	4	3	4	3	2	3	3	3	NonContingent	Choice B	2	3	3	3	3	3	2	2	1	2	Control	Choice A	1	1	1	1	1	1	1	1	1	1
7462925	Complete	26	Female	Some	yes	Contingent	Choice C	3	4	4	3	4	3	4	4	4	4	NonContingent	Choice B	3	3	3	4	3	3	3	3	3	3	Control	Choice A	2	3	2	2	2	2	2	2	2	2
7462904	Complete	37	Female	Substantial	yes	Contingent	Choice C	4	4	3	4	3	3	4	3	3	3	NonContingent	Choice B	3	4	3	4	3	3	4	3	3	3	Control	Choice A	3	3	3	3	3	2	2	3	2	3
7462889	Complete	28	Female	Substantial	yes	Contingent	Choice G	5	5	5	5	5	3	3	3	3	5	NonContingent	Choice D	2	2	2	2	2	3	3	3	3	2	Control	Choice B	3	3	3	3	3	3	3	3	2	2
7462884	Complete	30	Female	Substantial	no	Contingent	Choice E	4	4	4	4	4	4	4	4	4	4	NonContingent	Choice B	2	2	2	2	2	2	2	2	2	2	Control	Choice A	1	1	1	1	1	1	1	1	1	1
7462887	Complete	56	Male	Substantial	yes	Contingent	Choice C	3	3	3	2	2	3	3	3	4	4	NonContingent	Choice B	3	2	1	1	2	1	1	3	2	1	Control	Choice A	1	1	1	1	1	3	3	3	1	3
7462875	Complete	47	Male	Substantial	no	Contingent	Choice D	4	3	4	3	4	2	3	3	3	3	NonContingent	Choice D	2	1	2	2	3	1	2	3	4	1	Control	Choice A	2	1	1	2	3	1	3	3	3	3
7462867	Complete	22	Female	Some	yes	Contingent	Choice E	4	4	3	5	4	3	4	3	4	4	NonContingent	Choice A	2	3	2	2	3	1	1	3	1	2	Control	Choice A	3	3	3	3	3	2	1	3	1	3
7462868	Complete	38	Female	Substantial	no	Contingent	Choice C	3	3	3	4	3	4	4	3	4	4	NonContingent	Choice B	1	1	1	1	1	3	3	3	4	4	Control	Choice A	2	1	2	2	2	1	1	3	1	3
7462860	Complete	30	Male	Substantial	yes	Contingent	Choice B	5	4	3	3	3	2	2	3	2	3	NonContingent	Choice B	3	3	3	3	3	3	3	4	3	3	Control	Choice A	3	2	2	2	3	2	3	1	2	1
7462854	Complete	29	Male	Some	no	Contingent	Choice C	4	4	4	4	4	3	3	3	4	4	NonContingent	Choice B	4	4	3	3	4	3	2	2	2	3	Control	Choice A	3	3	2	3	3	2	2	1	2	2
7462844	Complete	44	Male	Substantial	no	Contingent	Choice B	3	4	3	4	3	2	3	3	4	4	NonContingent	Choice B	2	2	2	2	3	1	2	2	1	2	Control	Choice A	3	2	2	3	3	2	3	1	3	1
7462841	Complete	30	Male	Some	no	Contingent	Choice B	4	4	4	4	4	3	3	3	3	3	NonContingent	Choice B	5	4	4	4	4	3	3	3	3	3	Control	Choice A	3	3	3	3	3	3	3	3	3	3
7462832	Complete	32	Male	Substantial	no	Contingent	Choice C	4	5	4	4	2	3	2	3	3	3	NonContingent	Choice C	4	4	3	2	2	2	3	3	2	2	Control	Choice B	3	1	3	3	3	3	3	3	1	3
7462801	Complete	41	Female	Some	no	Contingent	Choice C	4	4	4	4	4	3	3	4	4	4	NonContingent	Choice B	4	4	4	4	4	3	3	4	4	4	Control	Choice A	3	3	3	3	3	3	3	3	3	3
7462821	Complete	38	Male	Substantial	yes	Contingent	Choice B	3	3	3	3	3	4	3	3	3	4	NonContingent	Choice D	3	3	3	3	3	2	2	3	1	1	Control	Choice A	1	1	3	3	3	1	2	3	3	3
7462827	Complete	25	Male	Some	no	Contingent	Choice C	3	4	4	3	3	3	3	3	4	4	NonContingent	Choice A	2	1	1	2	2	1	1	2	3	2	Control	Choice A	2	2	4	4	3	2	1	2	2	3
7462817	Complete	26	Male	Substantial	yes	Contingent	Choice C	4	4	3	4	4	3	3	3	4	3	NonContingent	Choice B	4	3	3	4	3	3	4	3	4	4	Control	Choice A	3	3	3	3	3	3	3	3	3	3
7462811	Complete	29	Male	Substantial	no	Contingent	Choice B	3	4	4	3	2	1	2	1	2	3	NonContingent	Choice A	2	2	3	2	2	1	1	3	1	2	Control	Choice A	3	3	3	3	3	1	1	3	1	3
7462804	Complete	30	Male	Substantial	no	Contingent	Choice A	3	2	3	3	3	2	3	3	2	2	NonContingent	Choice A	1	1	1	1	2	1	1	1	1	1	Control	Choice A	1	1	1	1	2	1	1	2	1	1
